# Supplementary material for: The Endocytic Receptor DEC205 Is Expressed by Brain Endothelial Cells and Is Involved in Regulating the Blood–Brain Barrier
Source: Cells. 2026 May 12;15(10):882. doi: 10.3390/cells15100882 (PMC13204628; doi:10.3390/cells15100882)
Supplement: Supplementary file 1 [file cells-15-00882-s001.zip]

Archive with 1 entries (1 files):
- cells-4190412-supplementary.pdf
